# Supplementary material for: ﻿Taxonomic notes on the collection of the tribe Lamiini (Coleoptera, Cerambycidae) housed in the Natural History Museum, London
Source: Zookeys. 2024 Jun 26;1205:239–51. doi: 10.3897/zookeys.1205.127164 (PMC11222721; doi:10.3897/zookeys.1205.127164)
Supplement: XML Treatment for Combe [file zookeys.1205.127164-treatment1.xml]

<!DOCTYPE tp:taxon-treatment
  PUBLIC "-//TaxonX//DTD Taxonomic Treatment Publishing DTD v0 20100105//EN" "tax-treatment-NSO.dtd">
<tp:taxon-treatment xmlns:tp="http://www.plazi.org/taxpub"><tp:treatment-meta><kwd-group><label>Taxon classification</label><kwd>
              <named-content content-type="kingdom">Animalia</named-content>
            </kwd><kwd>
              <named-content content-type="order">Coleoptera</named-content>
            </kwd><kwd>
              <named-content content-type="family">Cerambycidae</named-content>
            </kwd></kwd-group><mixed-citation publication-type="journal"><person-group><name><surname>Xie</surname><given-names>Guanglin</given-names></name><name><surname>Barclay</surname><given-names>Maxwell V. L.</given-names></name><name><surname>Wang</surname><given-names>Wenkai</given-names></name></person-group><article-title>﻿Taxonomic notes on the collection of the tribe <tp:taxon-name><tp:taxon-name-part taxon-name-part-type="tribe">Lamiini</tp:taxon-name-part></tp:taxon-name> (<tp:taxon-name><tp:taxon-name-part taxon-name-part-type="order">Coleoptera</tp:taxon-name-part></tp:taxon-name>, <tp:taxon-name><tp:taxon-name-part taxon-name-part-type="family">Cerambycidae</tp:taxon-name-part></tp:taxon-name>) housed in the Natural History Museum, London</article-title><source>Zookeys</source><day>26</day><month>06</month><year>2024</year><volume>1205</volume><fpage>239</fpage><lpage>251</lpage><pub-id pub-id-type="doi">10.3897/zookeys.1205.127164</pub-id></mixed-citation></tp:treatment-meta><tp:nomenclature><label>﻿Genus</label><tp:taxon-name>
            <object-id xmlns:xlink="http://www.w3.org/1999/xlink" content-type="arpha" xlink:type="simple">F87EA753-DC49-53B6-A5F0-27F9B1EA6B9A</object-id>
            <tp:taxon-name-part taxon-name-part-type="genus" reg="Combe">Combe</tp:taxon-name-part>
          </tp:taxon-name><tp:taxon-authority>Thomson, 1864</tp:taxon-authority><tp:nomenclature-citation-list><tp:nomenclature-citation><tp:taxon-name>
                <tp:taxon-name-part taxon-name-part-type="genus" reg="Combe">Combe</tp:taxon-name-part>
              </tp:taxon-name><comment>Thomson, 1864: 83; <xref ref-type="bibr" rid="B14">Pascoe 1866</xref>: 252; <xref ref-type="bibr" rid="B12">Lacordaire 1869</xref>: 344;  <xref ref-type="bibr" rid="B10">Gemminger and Harold 1873</xref>: 3028; <xref ref-type="bibr" rid="B1">Aurivillius 1921</xref>: 119; <xref ref-type="bibr" rid="B7">Breuning 1961</xref>: 347. Type species:<tp:taxon-name><tp:taxon-name-part taxon-name-part-type="genus" reg="Combe">Combe</tp:taxon-name-part><tp:taxon-name-part taxon-name-part-type="species" reg="fulgurata">fulgurata</tp:taxon-name-part></tp:taxon-name> Thomson, 1864 [= <tp:taxon-name><tp:taxon-name-part taxon-name-part-type="genus" reg="Combe">Combe</tp:taxon-name-part><tp:taxon-name-part taxon-name-part-type="species" reg="brianus">brianus</tp:taxon-name-part></tp:taxon-name> (White, 1858)].</comment></tp:nomenclature-citation><tp:nomenclature-citation><tp:taxon-name>
                <tp:taxon-name-part taxon-name-part-type="genus" reg="Mimomyagrus">Mimomyagrus</tp:taxon-name-part>
              </tp:taxon-name><comment>Breuning, 1970: 88. Type species: <tp:taxon-name><tp:taxon-name-part taxon-name-part-type="genus" reg="Mimomyagrus">Mimomyagrus</tp:taxon-name-part><tp:taxon-name-part taxon-name-part-type="species" reg="pfanneri">pfanneri</tp:taxon-name-part></tp:taxon-name> Breuning, 1970. Syn. nov.</comment></tp:nomenclature-citation></tp:nomenclature-citation-list></tp:nomenclature><ref-list><ref id="B14"><mixed-citation xmlns:xlink="http://www.w3.org/1999/xlink" xlink:type="simple"><person-group><name name-style="western"><surname>Pascoe</surname><given-names>FP</given-names></name></person-group> (<year>1866</year>) <article-title><tp:taxon-name><tp:taxon-name-part taxon-name-part-type="superfamily">Longicornia</tp:taxon-name-part></tp:taxon-name> Malayana; or, a Descriptive Catalogue of the Species of the three Longicorn Families Lamiidæ, Cerambycidæ and Prionidæ collected by Mr. A. R. Wallace in the Malay Archipelago. (Part III).</article-title><source>The Transactions of the Entomological Society of London</source><volume>3</volume>: <fpage>225</fpage>–<lpage>336</lpage>. <ext-link xlink:href="http://www.biodiversitylibrary.org/item/51218" ext-link-type="uri" xlink:type="simple">http://www.biodiversitylibrary.org/item/51218</ext-link> [Third series]</mixed-citation></ref><ref id="B12"><mixed-citation xmlns:xlink="http://www.w3.org/1999/xlink" xlink:type="simple"><person-group><name name-style="western"><surname>Lacordaire</surname><given-names>JT</given-names></name></person-group> (<year>1869</year>) <article-title>Histoire Naturelle des Insectes. Genera des Coléoptères ou exposé méthodique et critique de tous les genres proposés jusqu’ici dans cet ordre d’insectes. Famille des longicornes (suite).</article-title><source>Librairie Encyclopédique de Roret, Paris,</source><volume>9</volume>(<issue>1</issue>): <fpage>1</fpage>–<lpage>409</lpage>. <ext-link xlink:href="http://www.biodiversitylibrary.org/item/36757" ext-link-type="uri" xlink:type="simple">http://www.biodiversitylibrary.org/item/36757</ext-link></mixed-citation></ref><ref id="B10"><mixed-citation xmlns:xlink="http://www.w3.org/1999/xlink" xlink:type="simple"><person-group><name name-style="western"><surname>Gemminger</surname><given-names>M</given-names></name><name name-style="western"><surname>von Harold</surname><given-names>E</given-names></name></person-group> (<year>1873</year>) Catalogus coleopterorum hucusque descriptorum synonymicus et systematicus 10, Munich: 2989–3232. <ext-link xlink:href="http://www.biodiversitylibrary.org/item/38704" ext-link-type="uri" xlink:type="simple">http://www.biodiversitylibrary.org/item/38704</ext-link></mixed-citation></ref><ref id="B1"><mixed-citation xmlns:xlink="http://www.w3.org/1999/xlink" xlink:type="simple"><person-group><name name-style="western"><surname>Aurivillius</surname><given-names>C</given-names></name></person-group> (<year>1921</year>) <tp:taxon-name><tp:taxon-name-part taxon-name-part-type="family">Cerambycidae</tp:taxon-name-part></tp:taxon-name>: <tp:taxon-name><tp:taxon-name-part taxon-name-part-type="subfamily">Lamiinae</tp:taxon-name-part></tp:taxon-name> I. Coleopterorum Catalogus auspiciis et auxilio W. Junk, pars 73, Schenkling S Ed., Berlin, 1–322. <ext-link xlink:href="https://www.biodiversitylibrary.org/page/10202648" ext-link-type="uri" xlink:type="simple">https://www.biodiversitylibrary.org/page/10202648</ext-link></mixed-citation></ref><ref id="B7"><mixed-citation xmlns:xlink="http://www.w3.org/1999/xlink" xlink:type="simple"><person-group><name name-style="western"><surname>Breuning</surname><given-names>S</given-names></name></person-group> (<year>1961</year>) Catalogue des Lamiaires du Monde (<tp:taxon-name><tp:taxon-name-part taxon-name-part-type="order">Coleoptera</tp:taxon-name-part></tp:taxon-name>, Cérambycidae). 5 Lieferung. Verlag des Museum G. Frey, Tutzing bei München, 96 pp [287–382].</mixed-citation></ref></ref-list></tp:taxon-treatment>
