# Supplementary material for: ﻿Taxonomic notes on the collection of the tribe Lamiini (Coleoptera, Cerambycidae) housed in the Natural History Museum, London
Source: Zookeys. 2024 Jun 26;1205:239–51. doi: 10.3897/zookeys.1205.127164 (PMC11222721; doi:10.3897/zookeys.1205.127164)
Supplement: XML Treatment for Combe brianus [file zookeys.1205.127164-treatment2.xml]

<!DOCTYPE tp:taxon-treatment
  PUBLIC "-//TaxonX//DTD Taxonomic Treatment Publishing DTD v0 20100105//EN" "tax-treatment-NSO.dtd">
<tp:taxon-treatment xmlns:tp="http://www.plazi.org/taxpub"><tp:treatment-meta><kwd-group><label>Taxon classification</label><kwd>
              <named-content content-type="kingdom">Animalia</named-content>
            </kwd><kwd>
              <named-content content-type="order">Coleoptera</named-content>
            </kwd><kwd>
              <named-content content-type="family">Cerambycidae</named-content>
            </kwd></kwd-group><mixed-citation publication-type="journal"><person-group><name><surname>Xie</surname><given-names>Guanglin</given-names></name><name><surname>Barclay</surname><given-names>Maxwell V. L.</given-names></name><name><surname>Wang</surname><given-names>Wenkai</given-names></name></person-group><article-title>﻿Taxonomic notes on the collection of the tribe <tp:taxon-name><tp:taxon-name-part taxon-name-part-type="tribe">Lamiini</tp:taxon-name-part></tp:taxon-name> (<tp:taxon-name><tp:taxon-name-part taxon-name-part-type="order">Coleoptera</tp:taxon-name-part></tp:taxon-name>, <tp:taxon-name><tp:taxon-name-part taxon-name-part-type="family">Cerambycidae</tp:taxon-name-part></tp:taxon-name>) housed in the Natural History Museum, London</article-title><source>Zookeys</source><day>26</day><month>06</month><year>2024</year><volume>1205</volume><fpage>239</fpage><lpage>251</lpage><pub-id pub-id-type="doi">10.3897/zookeys.1205.127164</pub-id></mixed-citation></tp:treatment-meta><tp:nomenclature><label>﻿</label><tp:taxon-name>
            <object-id xmlns:xlink="http://www.w3.org/1999/xlink" content-type="arpha" xlink:type="simple">1EC0BCA7-46CF-5B30-A51C-76D65E81CA8B</object-id>
            <tp:taxon-name-part taxon-name-part-type="genus" reg="Combe">Combe</tp:taxon-name-part>
            <tp:taxon-name-part taxon-name-part-type="species" reg="brianus">brianus</tp:taxon-name-part>
          </tp:taxon-name><tp:taxon-authority>(White, 1858)</tp:taxon-authority><xref ref-type="fig" rid="F1">Figs 1</xref><xref ref-type="fig" rid="F2">, 2</xref><xref ref-type="fig" rid="F3">, 3</xref><tp:nomenclature-citation-list><tp:nomenclature-citation><tp:taxon-name>
                <tp:taxon-name-part taxon-name-part-type="genus" reg="Monohammus">Monohammus</tp:taxon-name-part>
                <tp:taxon-name-part taxon-name-part-type="species" reg="brianus">brianus</tp:taxon-name-part>
              </tp:taxon-name><comment>White, 1858: 409. Type locality: Nepal.</comment></tp:nomenclature-citation><tp:nomenclature-citation><tp:taxon-name>
                <tp:taxon-name-part taxon-name-part-type="genus" reg="Combe">Combe</tp:taxon-name-part>
                <tp:taxon-name-part taxon-name-part-type="species" reg="Fulgurata">Fulgurata</tp:taxon-name-part>
              </tp:taxon-name><comment>[sic] Thomson, 1864: 83. Type locality: unspecified.</comment></tp:nomenclature-citation><tp:nomenclature-citation><tp:taxon-name>
                <tp:taxon-name-part taxon-name-part-type="genus" reg="Combe">Combe</tp:taxon-name-part>
                <tp:taxon-name-part taxon-name-part-type="species" reg="Brianus">Brianus</tp:taxon-name-part>
              </tp:taxon-name><comment>[sic]: <xref ref-type="bibr" rid="B14">Pascoe 1866</xref>: 244; <xref ref-type="bibr" rid="B12">Lacordaire 1869</xref>: 344; <xref ref-type="bibr" rid="B10">Gemminger and Harold 1873</xref>: 3028; <xref ref-type="bibr" rid="B1">Aurivillius 1921</xref>: 119.</comment></tp:nomenclature-citation><tp:nomenclature-citation><tp:taxon-name>
                <tp:taxon-name-part taxon-name-part-type="genus" reg="Combe">Combe</tp:taxon-name-part>
                <tp:taxon-name-part taxon-name-part-type="species" reg="brianus">brianus</tp:taxon-name-part>
              </tp:taxon-name><comment>: <xref ref-type="bibr" rid="B7">Breuning 1961</xref>: 347; <xref ref-type="bibr" rid="B18">Weigel 2006</xref>: 502; <xref ref-type="bibr" rid="B2">Barševskis 2018</xref>: 288, <xref ref-type="bibr" rid="B3">2020</xref>: 178.</comment></tp:nomenclature-citation><tp:nomenclature-citation><tp:taxon-name>
                <tp:taxon-name-part taxon-name-part-type="genus" reg="Combe">Combe</tp:taxon-name-part>
                <tp:taxon-name-part taxon-name-part-type="species" reg="brianus">brianus</tp:taxon-name-part>
              </tp:taxon-name><comment>m. <italic><tp:taxon-name><tp:taxon-name-part taxon-name-part-type="genus" reg="Combe"/><tp:taxon-name-part taxon-name-part-type="species" reg="brianus"/><tp:taxon-name-part taxon-name-part-type="subspecies" reg="rufoantennatus">rufoantennatus</tp:taxon-name-part></tp:taxon-name></italic> Breuning, 1954: 7; 1961: 347. Type locality: Sumatra, Indonesia. Unavailable name.</comment></tp:nomenclature-citation><tp:nomenclature-citation><tp:taxon-name>
                <tp:taxon-name-part taxon-name-part-type="genus" reg="Mimomyagrus">Mimomyagrus</tp:taxon-name-part>
                <tp:taxon-name-part taxon-name-part-type="species" reg="pfanneri">pfanneri</tp:taxon-name-part>
              </tp:taxon-name><comment>Breuning, 1970: 88. Type locality: Cameron highlands, Malaysia. Syn. nov.</comment></tp:nomenclature-citation></tp:nomenclature-citation-list></tp:nomenclature><tp:treatment-sec sec-type="type material" id="SECID0EVMAC"><title>Type material examined.</title><p><bold><italic>Holotype</italic></bold> of <italic><tp:taxon-name><tp:taxon-name-part taxon-name-part-type="genus" reg="Monohammus">Monohammus</tp:taxon-name-part><tp:taxon-name-part taxon-name-part-type="species" reg="brianus">brianus</tp:taxon-name-part></tp:taxon-name></italic> White, 1858, female: ‘Type [p, label circular, red frame]; <tp:taxon-name><tp:taxon-name-part taxon-name-part-type="genus" reg="Brianus">Brianus</tp:taxon-name-part></tp:taxon-name> / n. o [h]; Mon. <tp:taxon-name><tp:taxon-name-part taxon-name-part-type="genus" reg="Brianus">Brianus</tp:taxon-name-part></tp:taxon-name> White / Nepal [h]; NHMUK013460997 [p]’; <bold><italic>holotype</italic></bold> of <italic><tp:taxon-name><tp:taxon-name-part taxon-name-part-type="genus" reg="Combe">Combe</tp:taxon-name-part><tp:taxon-name-part taxon-name-part-type="species" reg="fulgurata">fulgurata</tp:taxon-name-part></tp:taxon-name></italic> Thomson, 1864, female: ‘HOLOTYPE [p, label rectangular, red]; Th. / TYPE [p, black frame]; Ex. Musaeo / JAMES THOMSON [p, black frame]; Ch. J. Gahan / vidit 1895. [p]; <tp:taxon-name><tp:taxon-name-part taxon-name-part-type="genus" reg="Combe">Combe</tp:taxon-name-part></tp:taxon-name> / <tp:taxon-name><tp:taxon-name-part taxon-name-part-type="genus" reg="Brianus">Brianus</tp:taxon-name-part></tp:taxon-name> White / comp. with type / C. J. G. [h]; <tp:taxon-name><tp:taxon-name-part taxon-name-part-type="genus" reg="Brianus">Brianus</tp:taxon-name-part></tp:taxon-name> / White / Fulguratus / Type Thoms. / Malas. [h, label rectangular, red frame]; Muséum Paris / 1952 / coll. R. Oberthür [p]; HOLOTYPE / <italic><tp:taxon-name><tp:taxon-name-part taxon-name-part-type="genus" reg="Combe">Combe</tp:taxon-name-part></tp:taxon-name></italic> / <italic><tp:taxon-name><tp:taxon-name-part taxon-name-part-type="genus" reg="Combe"/><tp:taxon-name-part taxon-name-part-type="species" reg="fulgurata">fulgurata</tp:taxon-name-part></tp:taxon-name></italic> Thomson, 1864 [p]; MNHN, Paris / EC23123 [p]’; <bold><italic>holotype</italic></bold> of <italic><tp:taxon-name><tp:taxon-name-part taxon-name-part-type="genus" reg="Combe">Combe</tp:taxon-name-part><tp:taxon-name-part taxon-name-part-type="species" reg="brianus">brianus</tp:taxon-name-part></tp:taxon-name></italic> m. <italic><tp:taxon-name><tp:taxon-name-part taxon-name-part-type="genus" reg="Combe"/><tp:taxon-name-part taxon-name-part-type="species" reg="brianus"/><tp:taxon-name-part taxon-name-part-type="subspecies" reg="rufoantennatus">rufoantennatus</tp:taxon-name-part></tp:taxon-name></italic> Breuning, 1954, female: ‘Holotype [p, label rectangular, red, black frame]; Solok / Sumatra / EX COLL. F. SCHNEIDER [p, black frame]; Coll. R. I. Sc. N. B. / Sumatra [p]; S. Breuning det., 195 [p] 4 [h] / <tp:taxon-name><tp:taxon-name-part taxon-name-part-type="genus" reg="Combe">Combe</tp:taxon-name-part></tp:taxon-name> / <tp:taxon-name><tp:taxon-name-part taxon-name-part-type="genus" reg="Combe"/><tp:taxon-name-part taxon-name-part-type="species" reg="brianus">brianus</tp:taxon-name-part></tp:taxon-name> / <tp:taxon-name><tp:taxon-name-part taxon-name-part-type="genus" reg="Combe"/><tp:taxon-name-part taxon-name-part-type="species" reg="brianus"/><tp:taxon-name-part taxon-name-part-type="subspecies" reg="rufoantennatus">rufoantennatus</tp:taxon-name-part></tp:taxon-name> / mihi Typ [h]; L: Bull. Inst. r. sci. Nat. Belg. 1954, 30, 11: F. [h]’; <bold><italic>holotype</italic></bold> of <italic><tp:taxon-name><tp:taxon-name-part taxon-name-part-type="genus" reg="Mimomyagrus">Mimomyagrus</tp:taxon-name-part><tp:taxon-name-part taxon-name-part-type="species" reg="pfanneri">pfanneri</tp:taxon-name-part></tp:taxon-name></italic> Breuning, 1970, female: ‘TYPE [p,label rectangular, red]; Rég. Orientale / Malaisie [h] / Chassot [p] 7. 1968 [h]; GBIFCH / 00338292 [p]’; <bold><italic>paratype</italic></bold> of <italic><tp:taxon-name><tp:taxon-name-part taxon-name-part-type="genus" reg="Mimomyagrus">Mimomyagrus</tp:taxon-name-part><tp:taxon-name-part taxon-name-part-type="species" reg="pfanneri">pfanneri</tp:taxon-name-part></tp:taxon-name></italic> Breuning, 1970, female: ‘Para- / type [p, label circular, yellow frame]; PARATYPE [p, label rectangular, red]; Brit. Mus. / 19 [p] 77–313 [h]; Malaysia [p] / Cameron / h’lds iv/74 [h] / Coll. Pfanner [p]; <italic><tp:taxon-name><tp:taxon-name-part taxon-name-part-type="genus" reg="Mimomyagrus">Mimomyagrus</tp:taxon-name-part><tp:taxon-name-part taxon-name-part-type="species" reg="pfanneri">pfanneri</tp:taxon-name-part></tp:taxon-name></italic> Breuning [h]’.</p></tp:treatment-sec><tp:treatment-sec sec-type="type material" id="SECID0EPBAE"><title>Non-type material examined.</title><p>Thirteen specimens (5 males, 8 females) identified as ‘<italic><tp:taxon-name><tp:taxon-name-part taxon-name-part-type="genus" reg="Combe">Combe</tp:taxon-name-part><tp:taxon-name-part taxon-name-part-type="species" reg="brianus">brianus</tp:taxon-name-part></tp:taxon-name></italic>’ in <named-content xmlns:xlink="http://www.w3.org/1999/xlink" content-type="dwc:institutional_code" xlink:title="Natural History Museum, London" xlink:href="http://grbio.org/institution/natural-history-museum-london" xlink:type="simple">NHMUK</named-content>: Malaysia: 1 male: ‘MALAY PENIN: / Selangor. / Bukit Kutu / 3500 [h] ft. / 14 . 3. [h] 1931 [1 with handwriting] / H. M. Pendlebury. [p]; Ex Coll: / F. M. S. / Museum. [p, reverse side]; Ex F. M. S. Museum. B. M. 1955–354 [p, reverse side]] / NHMUK013461006 [p]’; 1 male: ‘Mal. / P. [h]; Pascoe / Coll. / 93–60 [p]; <tp:taxon-name><tp:taxon-name-part taxon-name-part-type="genus" reg="Combe">Combe</tp:taxon-name-part></tp:taxon-name> / <tp:taxon-name><tp:taxon-name-part taxon-name-part-type="genus" reg="Combe"/><tp:taxon-name-part taxon-name-part-type="species" reg="brianus">brianus</tp:taxon-name-part></tp:taxon-name> / White [h, reverse side]; NHMUK013460999 [p]’; 1 male: ‘Penang [h, label circle]; Bowring. / 63. 47* [p] / <tp:taxon-name><tp:taxon-name-part taxon-name-part-type="genus" reg="Combe">Combe</tp:taxon-name-part></tp:taxon-name> / <tp:taxon-name><tp:taxon-name-part taxon-name-part-type="genus" reg="Combe"/><tp:taxon-name-part taxon-name-part-type="species" reg="brianus">brianus</tp:taxon-name-part></tp:taxon-name>, White [h]; NHMUK013461002’; 1 male: ‘MALAY PENIN. / Kedah Perak. / 1000–2000 [h] ft. / 19 # March, 1928. [p]; Ex F. M. S. / Museum. / B. M. 1955–354 [p]; <named-content xmlns:xlink="http://www.w3.org/1999/xlink" content-type="dwc:institutional_code" xlink:title="Natural History Museum, London" xlink:href="http://grbio.org/institution/natural-history-museum-london" xlink:type="simple">NHMUK</named-content> 013461004 [p]’; 1 male: ‘MALAY PENIN [p] / Perak, F. M. S. / Maxwell Hill 3000 / June–July 1916 [h]; 332 [h]; Ex F. M. S. / Museum. / B. M. 1955–354. [p]; NHMUK013387052 [p]’; 1 female: ‘Rantau Panjang / Selangor. / H. C. Robinson. [p] / (12. 16 / V / 04) [h] / 1904–327.[p]; (4 / 1107)[p]; NHMUK013387035 [p]’; 1 female: ‘Malay / Penang [p]; Fry Coll. / 1905. 100. [p]; 17783 [h]; NHMUK013460998 [p]’; 1 female: ‘MALAY PENIN: [p] / Penang F. M. S. / Maxwell Hill 3000 / June–July 1916 [h]; 331 [h]; Ex F. M. S. / Museum. / B. M. 1955–354. [p]; <tp:taxon-name><tp:taxon-name-part taxon-name-part-type="genus" reg="Combe">Combe</tp:taxon-name-part></tp:taxon-name> / <tp:taxon-name><tp:taxon-name-part taxon-name-part-type="genus" reg="Brianus">Brianus</tp:taxon-name-part></tp:taxon-name>, White / 2 [h]; NHMUK013387050 [p]’; 1 female: ‘Malay Penin / Panang, F. M. S. [p] j, / Gap / 2900 / May 1915 [h] 193 [p]2 [h] ; Ex F. M. S. / Museum. / B. M. 1955–354 [p]; <named-content xmlns:xlink="http://www.w3.org/1999/xlink" content-type="dwc:institutional_code" xlink:title="Natural History Museum, London" xlink:href="http://grbio.org/institution/natural-history-museum-london" xlink:type="simple">NHMUK</named-content> 013461000 [p]’; 1 female: ‘Malay / Penang [p]; Data unreliable / See Brit. Mus. / 1949–314. [p, label yellow]; <tp:taxon-name><tp:taxon-name-part taxon-name-part-type="genus" reg="Combe">Combe</tp:taxon-name-part></tp:taxon-name> / <tp:taxon-name><tp:taxon-name-part taxon-name-part-type="genus" reg="Combe"/><tp:taxon-name-part taxon-name-part-type="species" reg="brianus">brianus</tp:taxon-name-part></tp:taxon-name> [h]; NHMUK013461003 [p]’; 1 female: ‘Malay / Penang / Batu Feringgi / catchment area [p] / 25 Aug 1963 [h] / H. T. Pagden; Pres by / Com Inst Ent / B. M. 1964-2 [p]; 119 [p]; <tp:taxon-name><tp:taxon-name-part taxon-name-part-type="genus" reg="Combe">Combe</tp:taxon-name-part></tp:taxon-name> / <tp:taxon-name><tp:taxon-name-part taxon-name-part-type="genus" reg="Combe"/><tp:taxon-name-part taxon-name-part-type="species" reg="brianus">brianus</tp:taxon-name-part></tp:taxon-name> White [h] / E. A. J. Duffy det. 1964 [p]; NHMUK013461001 [p]’; 1 female: ‘MALAYA / Kuala Lumpur [p]/ Ampang Village [h] / Feb. 26<sup>th</sup>[h]19[p]35[h]; Ex F. M. S. / Museum. / B. M. 1955–354 [p]; <named-content xmlns:xlink="http://www.w3.org/1999/xlink" content-type="dwc:institutional_code" xlink:title="Natural History Museum, London" xlink:href="http://grbio.org/institution/natural-history-museum-london" xlink:type="simple">NHMUK</named-content> 013387047 [p]’;1 female: ‘MALAY PENIN: / Selangor. / Bukit Kutu / 3300–3500 [h] ft. / 14 . 3. [h] 1931. / H. M. Pendlebury. [p]; Ex Coll: / F. M. S. / Museum. [p, reverse side]; Ex F. M. S. Museum. M. 1955–354 [p, reverse side]; NHMUK013461005 [p]’.</p><p>Two specimens (1 male, 1 female) identified as ‘<italic><tp:taxon-name><tp:taxon-name-part taxon-name-part-type="genus" reg="Mimomyagrus">Mimomyagrus</tp:taxon-name-part><tp:taxon-name-part taxon-name-part-type="species" reg="pfanneri">pfanneri</tp:taxon-name-part></tp:taxon-name></italic> Breuning, 1970’ in <named-content xmlns:xlink="http://www.w3.org/1999/xlink" content-type="dwc:institutional_code" xlink:title="Natural History Museum, London" xlink:href="http://grbio.org/institution/natural-history-museum-london" xlink:type="simple">NHMUK</named-content>: Malaysia: 1 male (Fig. <xref ref-type="fig" rid="F1">1a–e</xref>): ‘Malaysia [p] / 9. 2. 74 [h] / Coll. Pfanner [p]; NHMUK014596798 [p]’; 1 female (Fig. <xref ref-type="fig" rid="F1">1f–j</xref>): ‘Malaysia / Cameron Highlands / 1400m 17 iv 73 / via coll. P. Pfanner [h]; <tp:taxon-name><tp:taxon-name-part taxon-name-part-type="genus" reg="Mimomyagrus">Mimomyagrus</tp:taxon-name-part><tp:taxon-name-part taxon-name-part-type="species" reg="pfanneri">pfanneri</tp:taxon-name-part></tp:taxon-name> / (Breuning) / Cameron Highlands / (Malaysia 1400 m / 17/4/1973) [p]; Brit. Mus. / 1978.72 [p]; NHMUK014596799 [p]’.</p><fig id="F1" position="float" orientation="portrait"><object-id xmlns:xlink="http://www.w3.org/1999/xlink" content-type="doi" xlink:type="simple">10.3897/zookeys.1205.127164.figure1</object-id><object-id xmlns:xlink="http://www.w3.org/1999/xlink" content-type="arpha" xlink:type="simple">802BCDD7-6920-527E-A87D-AC291C166514</object-id><label>Figure 1.</label><caption><p>Habitus of <italic><tp:taxon-name><tp:taxon-name-part taxon-name-part-type="genus" reg="Combe">Combe</tp:taxon-name-part><tp:taxon-name-part taxon-name-part-type="species" reg="brianus">brianus</tp:taxon-name-part></tp:taxon-name></italic> (White, 1858) <bold>a–d</bold> male <bold>f–i</bold> female <bold>e, j</bold> labels.</p></caption><graphic xmlns:xlink="http://www.w3.org/1999/xlink" xlink:href="zookeys-1205-239_article-127164__-g001.jpg" position="float" orientation="portrait" xlink:type="simple" id="oo_1079742.jpg"><uri content-type="original_file" xlink:type="simple">https://binary.pensoft.net/fig/1079742</uri></graphic></fig></tp:treatment-sec><tp:treatment-sec sec-type="comments" id="SECID0E2GAE"><title>Comments.</title><p><xref ref-type="bibr" rid="B19">White (1858)</xref> described <italic><tp:taxon-name><tp:taxon-name-part taxon-name-part-type="genus" reg="Monohammus">Monohammus</tp:taxon-name-part><tp:taxon-name-part taxon-name-part-type="species" reg="brianus">brianus</tp:taxon-name-part></tp:taxon-name></italic> (Fig. <xref ref-type="fig" rid="F2">2a–d</xref>) based on a female specimen without head from Nepal. <xref ref-type="bibr" rid="B17">Thomson (1864)</xref> established the genus <italic><tp:taxon-name><tp:taxon-name-part taxon-name-part-type="genus" reg="Combe">Combe</tp:taxon-name-part></tp:taxon-name></italic> for <italic><tp:taxon-name><tp:taxon-name-part taxon-name-part-type="genus" reg="Combe">Combe</tp:taxon-name-part><tp:taxon-name-part taxon-name-part-type="species" reg="fulgurata">fulgurata</tp:taxon-name-part></tp:taxon-name></italic> (Fig. <xref ref-type="fig" rid="F2">2e–i</xref>) based on a female specimen without indicating locality. <xref ref-type="bibr" rid="B14">Pascoe (1866)</xref> transferred <italic><tp:taxon-name><tp:taxon-name-part taxon-name-part-type="genus" reg="Monohammus">Monohammus</tp:taxon-name-part><tp:taxon-name-part taxon-name-part-type="species" reg="brianus">brianus</tp:taxon-name-part></tp:taxon-name></italic> to the genus.</p><fig id="F2" position="float" orientation="portrait"><object-id xmlns:xlink="http://www.w3.org/1999/xlink" content-type="doi" xlink:type="simple">10.3897/zookeys.1205.127164.figure2</object-id><object-id xmlns:xlink="http://www.w3.org/1999/xlink" content-type="arpha" xlink:type="simple">DB9D08C0-05F7-5DF7-B7BC-CD442831D485</object-id><label>Figure 2.</label><caption><p>Habitus of <italic><tp:taxon-name><tp:taxon-name-part taxon-name-part-type="genus" reg="Combe">Combe</tp:taxon-name-part><tp:taxon-name-part taxon-name-part-type="species" reg="brianus">brianus</tp:taxon-name-part></tp:taxon-name></italic> (White, 1858) <bold>a–c</bold> holotype of <italic><tp:taxon-name><tp:taxon-name-part taxon-name-part-type="genus" reg="Monohammus">Monohammus</tp:taxon-name-part><tp:taxon-name-part taxon-name-part-type="species" reg="brianus">brianus</tp:taxon-name-part></tp:taxon-name></italic> White, 1858, female <bold>e–h</bold> holotype of <italic><tp:taxon-name><tp:taxon-name-part taxon-name-part-type="genus" reg="Combe">Combe</tp:taxon-name-part><tp:taxon-name-part taxon-name-part-type="species" reg="fulgurata">fulgurata</tp:taxon-name-part></tp:taxon-name></italic> Thomson, 1864, female <bold>j–m</bold> holotype of <italic><tp:taxon-name><tp:taxon-name-part taxon-name-part-type="genus" reg="Mimomyagrus">Mimomyagrus</tp:taxon-name-part><tp:taxon-name-part taxon-name-part-type="species" reg="pfanneri">pfanneri</tp:taxon-name-part></tp:taxon-name></italic> Breuning, 1970, female <bold>d, i, n</bold> labels.</p></caption><graphic xmlns:xlink="http://www.w3.org/1999/xlink" xlink:href="zookeys-1205-239_article-127164__-g002.jpg" position="float" orientation="portrait" xlink:type="simple" id="oo_1079743.jpg"><uri content-type="original_file" xlink:type="simple">https://binary.pensoft.net/fig/1079743</uri></graphic></fig><p><italic><tp:taxon-name><tp:taxon-name-part taxon-name-part-type="genus" reg="Combe">Combe</tp:taxon-name-part></tp:taxon-name></italic> and synonymized <italic><tp:taxon-name><tp:taxon-name-part taxon-name-part-type="genus" reg="Combe">Combe</tp:taxon-name-part><tp:taxon-name-part taxon-name-part-type="species" reg="fulgurata">fulgurata</tp:taxon-name-part></tp:taxon-name></italic> with it based on the male and female specimens from Malacca, Malaysia. <xref ref-type="bibr" rid="B6">Breuning (1954)</xref> described a morph, <italic><tp:taxon-name><tp:taxon-name-part taxon-name-part-type="genus" reg="Combe">Combe</tp:taxon-name-part><tp:taxon-name-part taxon-name-part-type="species" reg="brianus">brianus</tp:taxon-name-part></tp:taxon-name></italic> m. <italic><tp:taxon-name><tp:taxon-name-part taxon-name-part-type="genus" reg="Combe"/><tp:taxon-name-part taxon-name-part-type="species" reg="brianus"/><tp:taxon-name-part taxon-name-part-type="subspecies" reg="rufoantennatus">rufoantennatus</tp:taxon-name-part></tp:taxon-name></italic> (Fig. <xref ref-type="fig" rid="F3">3f–j</xref>), based on a specimen of reddish-brown colour from Sumatra. Subsequently, <xref ref-type="bibr" rid="B8">Breuning (1970)</xref> described <italic><tp:taxon-name><tp:taxon-name-part taxon-name-part-type="genus" reg="Mimomyagrus">Mimomyagrus</tp:taxon-name-part><tp:taxon-name-part taxon-name-part-type="species" reg="pfanneri">pfanneri</tp:taxon-name-part></tp:taxon-name></italic> based on specimens from Cameron Highlands, Malaysia. Through studying these series of type and non-type specimens, we found that, in fact, they belong to the same species. Thus, here we propose the species <italic><tp:taxon-name><tp:taxon-name-part taxon-name-part-type="genus" reg="Mimomyagrus">Mimomyagrus</tp:taxon-name-part><tp:taxon-name-part taxon-name-part-type="species" reg="pfanneri">pfanneri</tp:taxon-name-part></tp:taxon-name></italic> as a junior synonym of <italic><tp:taxon-name><tp:taxon-name-part taxon-name-part-type="genus" reg="Combe">Combe</tp:taxon-name-part><tp:taxon-name-part taxon-name-part-type="species" reg="brianus">brianus</tp:taxon-name-part></tp:taxon-name></italic>.</p><fig id="F3" position="float" orientation="portrait"><object-id xmlns:xlink="http://www.w3.org/1999/xlink" content-type="doi" xlink:type="simple">10.3897/zookeys.1205.127164.figure3</object-id><object-id xmlns:xlink="http://www.w3.org/1999/xlink" content-type="arpha" xlink:type="simple">C353C06C-A887-588D-9A4C-9CFD8E3A8920</object-id><label>Figure 3.</label><caption><p>Habitus of <italic><tp:taxon-name><tp:taxon-name-part taxon-name-part-type="genus" reg="Combe">Combe</tp:taxon-name-part><tp:taxon-name-part taxon-name-part-type="species" reg="brianus">brianus</tp:taxon-name-part></tp:taxon-name></italic> (White, 1858) <bold>a–d</bold> paratype of <italic><tp:taxon-name><tp:taxon-name-part taxon-name-part-type="genus" reg="Mimomyagrus">Mimomyagrus</tp:taxon-name-part><tp:taxon-name-part taxon-name-part-type="species" reg="pfanneri">pfanneri</tp:taxon-name-part></tp:taxon-name></italic> Breuning, 1970, female <bold>f–i</bold> holotype of <italic><tp:taxon-name><tp:taxon-name-part taxon-name-part-type="genus" reg="Combe">Combe</tp:taxon-name-part><tp:taxon-name-part taxon-name-part-type="species" reg="brianus">brianus</tp:taxon-name-part></tp:taxon-name></italic> m. <italic><tp:taxon-name><tp:taxon-name-part taxon-name-part-type="genus" reg="Combe"/><tp:taxon-name-part taxon-name-part-type="species" reg="brianus"/><tp:taxon-name-part taxon-name-part-type="subspecies" reg="rufoantennatus">rufoantennatus</tp:taxon-name-part></tp:taxon-name></italic> Breuning, 1954, female <bold>e, j</bold> labels.</p></caption><graphic xmlns:xlink="http://www.w3.org/1999/xlink" xlink:href="zookeys-1205-239_article-127164__-g003.jpg" position="float" orientation="portrait" xlink:type="simple" id="oo_1079744.jpg"><uri content-type="original_file" xlink:type="simple">https://binary.pensoft.net/fig/1079744</uri></graphic></fig><p>Since <italic><tp:taxon-name><tp:taxon-name-part taxon-name-part-type="genus" reg="Mimomyagrus">Mimomyagrus</tp:taxon-name-part><tp:taxon-name-part taxon-name-part-type="species" reg="pfanneri">pfanneri</tp:taxon-name-part></tp:taxon-name></italic> is the type species of <italic><tp:taxon-name><tp:taxon-name-part taxon-name-part-type="genus" reg="Mimomyagrus">Mimomyagrus</tp:taxon-name-part></tp:taxon-name></italic>, this genus becomes a junior synonym of the genus <italic><tp:taxon-name><tp:taxon-name-part taxon-name-part-type="genus" reg="Combe">Combe</tp:taxon-name-part></tp:taxon-name></italic>.</p><p><xref ref-type="bibr" rid="B6">Breuning (1954)</xref> regarded the type specimen of <italic><tp:taxon-name><tp:taxon-name-part taxon-name-part-type="genus" reg="Combe">Combe</tp:taxon-name-part><tp:taxon-name-part taxon-name-part-type="species" reg="brianus">brianus</tp:taxon-name-part></tp:taxon-name></italic> m. <italic><tp:taxon-name><tp:taxon-name-part taxon-name-part-type="genus" reg="Combe"/><tp:taxon-name-part taxon-name-part-type="species" reg="brianus"/><tp:taxon-name-part taxon-name-part-type="subspecies" reg="rufoantennatus">rufoantennatus</tp:taxon-name-part></tp:taxon-name></italic> as a male. However, based on the ratio of the antennal length to body length, and the shape of the abdomen, it appears to be a female.</p><p>A questionable paratype of <italic><tp:taxon-name><tp:taxon-name-part taxon-name-part-type="genus" reg="Mimomyagrus">Mimomyagrus</tp:taxon-name-part><tp:taxon-name-part taxon-name-part-type="species" reg="pfanneri">pfanneri</tp:taxon-name-part></tp:taxon-name></italic> (Fig. <xref ref-type="fig" rid="F3">3a–e</xref>) is present in the collection of the <named-content xmlns:xlink="http://www.w3.org/1999/xlink" content-type="dwc:institutional_code" xlink:title="Natural History Museum, London" xlink:href="http://grbio.org/institution/natural-history-museum-london" xlink:type="simple">NHMUK</named-content>. According to the label, a handwritten collection date indicates that the specimen was collected in April, 1974 (Fig. <xref ref-type="fig" rid="F3">3e</xref>). The species was described in 1970 and the collection date was clearly recorded as ‘IV–V 1969’ in the original publication by Breuning, although on the label of the holotype a similarly handwritten date is given as ‘July 1968’. In any case, it is impossible for the collection date of the claimed paratype to appear after the publication date. Therefore, this specimen cannot be considered as a paratype.</p></tp:treatment-sec><ref-list><ref id="B14"><mixed-citation xmlns:xlink="http://www.w3.org/1999/xlink" xlink:type="simple"><person-group><name name-style="western"><surname>Pascoe</surname><given-names>FP</given-names></name></person-group> (<year>1866</year>) <article-title><tp:taxon-name><tp:taxon-name-part taxon-name-part-type="superfamily">Longicornia</tp:taxon-name-part></tp:taxon-name> Malayana; or, a Descriptive Catalogue of the Species of the three Longicorn Families Lamiidæ, Cerambycidæ and Prionidæ collected by Mr. A. R. Wallace in the Malay Archipelago. (Part III).</article-title><source>The Transactions of the Entomological Society of London</source><volume>3</volume>: <fpage>225</fpage>–<lpage>336</lpage>. <ext-link xlink:href="http://www.biodiversitylibrary.org/item/51218" ext-link-type="uri" xlink:type="simple">http://www.biodiversitylibrary.org/item/51218</ext-link> [Third series]</mixed-citation></ref><ref id="B12"><mixed-citation xmlns:xlink="http://www.w3.org/1999/xlink" xlink:type="simple"><person-group><name name-style="western"><surname>Lacordaire</surname><given-names>JT</given-names></name></person-group> (<year>1869</year>) <article-title>Histoire Naturelle des Insectes. Genera des Coléoptères ou exposé méthodique et critique de tous les genres proposés jusqu’ici dans cet ordre d’insectes. Famille des longicornes (suite).</article-title><source>Librairie Encyclopédique de Roret, Paris,</source><volume>9</volume>(<issue>1</issue>): <fpage>1</fpage>–<lpage>409</lpage>. <ext-link xlink:href="http://www.biodiversitylibrary.org/item/36757" ext-link-type="uri" xlink:type="simple">http://www.biodiversitylibrary.org/item/36757</ext-link></mixed-citation></ref><ref id="B10"><mixed-citation xmlns:xlink="http://www.w3.org/1999/xlink" xlink:type="simple"><person-group><name name-style="western"><surname>Gemminger</surname><given-names>M</given-names></name><name name-style="western"><surname>von Harold</surname><given-names>E</given-names></name></person-group> (<year>1873</year>) Catalogus coleopterorum hucusque descriptorum synonymicus et systematicus 10, Munich: 2989–3232. <ext-link xlink:href="http://www.biodiversitylibrary.org/item/38704" ext-link-type="uri" xlink:type="simple">http://www.biodiversitylibrary.org/item/38704</ext-link></mixed-citation></ref><ref id="B1"><mixed-citation xmlns:xlink="http://www.w3.org/1999/xlink" xlink:type="simple"><person-group><name name-style="western"><surname>Aurivillius</surname><given-names>C</given-names></name></person-group> (<year>1921</year>) <tp:taxon-name><tp:taxon-name-part taxon-name-part-type="family">Cerambycidae</tp:taxon-name-part></tp:taxon-name>: <tp:taxon-name><tp:taxon-name-part taxon-name-part-type="subfamily">Lamiinae</tp:taxon-name-part></tp:taxon-name> I. Coleopterorum Catalogus auspiciis et auxilio W. Junk, pars 73, Schenkling S Ed., Berlin, 1–322. <ext-link xlink:href="https://www.biodiversitylibrary.org/page/10202648" ext-link-type="uri" xlink:type="simple">https://www.biodiversitylibrary.org/page/10202648</ext-link></mixed-citation></ref><ref id="B7"><mixed-citation xmlns:xlink="http://www.w3.org/1999/xlink" xlink:type="simple"><person-group><name name-style="western"><surname>Breuning</surname><given-names>S</given-names></name></person-group> (<year>1961</year>) Catalogue des Lamiaires du Monde (<tp:taxon-name><tp:taxon-name-part taxon-name-part-type="order">Coleoptera</tp:taxon-name-part></tp:taxon-name>, Cérambycidae). 5 Lieferung. Verlag des Museum G. Frey, Tutzing bei München, 96 pp [287–382].</mixed-citation></ref><ref id="B18"><mixed-citation xmlns:xlink="http://www.w3.org/1999/xlink" xlink:type="simple"><person-group><name name-style="western"><surname>Weigel</surname><given-names>A</given-names></name></person-group> (<year>2006</year>) <article-title>Checklist and bibliography of Longhorn Beetles from Nepal (<tp:taxon-name><tp:taxon-name-part taxon-name-part-type="class">Insecta</tp:taxon-name-part></tp:taxon-name>: <tp:taxon-name><tp:taxon-name-part taxon-name-part-type="order">Coleoptera</tp:taxon-name-part></tp:taxon-name>: <tp:taxon-name><tp:taxon-name-part taxon-name-part-type="family">Cerambycidae</tp:taxon-name-part></tp:taxon-name>).</article-title> In: <person-group><name name-style="western"><surname>Hartmann</surname><given-names>M</given-names></name><name name-style="western"><surname>Weipert</surname><given-names>J</given-names></name></person-group> (<role>Eds</role>) <issue-title>Biodiversität und Naturausstattung im Himalaya II.</issue-title><source>Verein der Freunde und Förderer des Naturkundemuseums Erfurt e. V., Erfurt</source>, <fpage>495</fpage>–<lpage>510</lpage>.</mixed-citation></ref><ref id="B2"><mixed-citation xmlns:xlink="http://www.w3.org/1999/xlink" xlink:type="simple"><person-group><name name-style="western"><surname>Barševskis</surname><given-names>A</given-names></name></person-group> (<year>2018</year>) <article-title>To the knowledge of Long-Horned beetles (<tp:taxon-name><tp:taxon-name-part taxon-name-part-type="order">Coleoptera</tp:taxon-name-part></tp:taxon-name>: <tp:taxon-name><tp:taxon-name-part taxon-name-part-type="family">Cerambycidae</tp:taxon-name-part></tp:taxon-name>) of the Oriental Region. Part 1.</article-title><source>Acta Biologica Universitatis Daugavpiliensis</source><volume>18</volume>(<issue>2</issue>): <fpage>285</fpage>–<lpage>294</lpage>.</mixed-citation></ref><ref id="B3"><mixed-citation xmlns:xlink="http://www.w3.org/1999/xlink" xlink:type="simple"><person-group><name name-style="western"><surname>Barševskis</surname><given-names>A</given-names></name></person-group> (<year>2020</year>) <article-title>To the knowledge of Long-Horned Beetles (<tp:taxon-name><tp:taxon-name-part taxon-name-part-type="order">Coleoptera</tp:taxon-name-part></tp:taxon-name>: <tp:taxon-name><tp:taxon-name-part taxon-name-part-type="family">Cerambycidae</tp:taxon-name-part></tp:taxon-name>) of the Oriental Region. Part 3.</article-title><source>Acta Biologica Universitatis Daugavpiliensis</source><volume>20</volume>(<issue>2</issue>): <fpage>173</fpage>–<lpage>188</lpage>.</mixed-citation></ref><ref id="B19"><mixed-citation xmlns:xlink="http://www.w3.org/1999/xlink" xlink:type="simple"><person-group><name name-style="western"><surname>White</surname><given-names>A</given-names></name></person-group> (<year>1858</year>) <article-title>Descriptions of <italic><tp:taxon-name><tp:taxon-name-part taxon-name-part-type="genus">Monohammus</tp:taxon-name-part></tp:taxon-name> Bowringii</italic>, <italic>Batocera Una</italic>, and other Longicorn <tp:taxon-name><tp:taxon-name-part taxon-name-part-type="order">Coleoptera</tp:taxon-name-part></tp:taxon-name>, apparently as yet unrecorded.</article-title><source>Proceedings of the Zoological Society of London</source><volume>26</volume>: <fpage>398</fpage>–<lpage>413</lpage>. <ext-link xlink:href="10.1111/j.1469-7998.1858.tb06396.x" ext-link-type="doi" xlink:type="simple">https://doi.org/10.1111/j.1469-7998.1858.tb06396.x</ext-link></mixed-citation></ref><ref id="B17"><mixed-citation xmlns:xlink="http://www.w3.org/1999/xlink" xlink:type="simple"><person-group><name name-style="western"><surname>Thomson</surname><given-names>J</given-names></name></person-group> (<year>1864</year>) <article-title>Systema Cerambycidarum, ou exposé de tous les genres compris dans la famille des Cérambycides et familles limitrophes.</article-title><source>Mémoires de la Société Royale des Sciences de Liège</source><volume>19</volume>: <fpage>1</fpage>–<lpage>540</lpage>. <ext-link xlink:href="10.5962/bhl.title.48458" ext-link-type="doi" xlink:type="simple">https://doi.org/10.5962/bhl.title.48458</ext-link></mixed-citation></ref><ref id="B6"><mixed-citation xmlns:xlink="http://www.w3.org/1999/xlink" xlink:type="simple"><person-group><name name-style="western"><surname>Breuning</surname><given-names>S</given-names></name></person-group> (<year>1954</year>) <article-title>Nouvelles formes de Lamiaires (cinquième partie).</article-title><source>Bulletin de l’Institut Royal des Sciences Naturelles de Belgique</source><volume>30</volume>(<issue>11</issue>): <fpage>1</fpage>–<lpage>23</lpage>.</mixed-citation></ref><ref id="B8"><mixed-citation xmlns:xlink="http://www.w3.org/1999/xlink" xlink:type="simple"><person-group><name name-style="western"><surname>Breuning</surname><given-names>S</given-names></name></person-group> (<year>1970</year>) Descriptions de nouveaux <tp:taxon-name><tp:taxon-name-part taxon-name-part-type="subfamily">Lamiinae</tp:taxon-name-part></tp:taxon-name> de la collection Chassot (<tp:taxon-name><tp:taxon-name-part taxon-name-part-type="order">Coleoptera</tp:taxon-name-part></tp:taxon-name><tp:taxon-name><tp:taxon-name-part taxon-name-part-type="family">Cerambycidae</tp:taxon-name-part></tp:taxon-name>). Bulletin de la Societe Entomologique de Mulhouse (novembre-décembre), 87–90.</mixed-citation></ref></ref-list></tp:taxon-treatment>
