# Supplementary material for: ﻿Taxonomic notes on the collection of the tribe Lamiini (Coleoptera, Cerambycidae) housed in the Natural History Museum, London
Source: Zookeys. 2024 Jun 26;1205:239–51. doi: 10.3897/zookeys.1205.127164 (PMC11222721; doi:10.3897/zookeys.1205.127164)
Supplement: XML Treatment for Arctolamia sinica [file zookeys.1205.127164-treatment3.xml]

<!DOCTYPE tp:taxon-treatment
  PUBLIC "-//TaxonX//DTD Taxonomic Treatment Publishing DTD v0 20100105//EN" "tax-treatment-NSO.dtd">
<tp:taxon-treatment xmlns:tp="http://www.plazi.org/taxpub"><tp:treatment-meta><kwd-group><label>Taxon classification</label><kwd>
              <named-content content-type="kingdom">Animalia</named-content>
            </kwd><kwd>
              <named-content content-type="order">Coleoptera</named-content>
            </kwd><kwd>
              <named-content content-type="family">Cerambycidae</named-content>
            </kwd></kwd-group><mixed-citation publication-type="journal"><person-group><name><surname>Xie</surname><given-names>Guanglin</given-names></name><name><surname>Barclay</surname><given-names>Maxwell V. L.</given-names></name><name><surname>Wang</surname><given-names>Wenkai</given-names></name></person-group><article-title>﻿Taxonomic notes on the collection of the tribe <tp:taxon-name><tp:taxon-name-part taxon-name-part-type="tribe">Lamiini</tp:taxon-name-part></tp:taxon-name> (<tp:taxon-name><tp:taxon-name-part taxon-name-part-type="order">Coleoptera</tp:taxon-name-part></tp:taxon-name>, <tp:taxon-name><tp:taxon-name-part taxon-name-part-type="family">Cerambycidae</tp:taxon-name-part></tp:taxon-name>) housed in the Natural History Museum, London</article-title><source>Zookeys</source><day>26</day><month>06</month><year>2024</year><volume>1205</volume><fpage>239</fpage><lpage>251</lpage><pub-id pub-id-type="doi">10.3897/zookeys.1205.127164</pub-id></mixed-citation></tp:treatment-meta><tp:nomenclature><label>﻿</label><tp:taxon-name>
            <object-id xmlns:xlink="http://www.w3.org/1999/xlink" content-type="arpha" xlink:type="simple">9C5492C3-8B44-52BB-94B2-3633FB0CC6F4</object-id>
            <tp:taxon-name-part taxon-name-part-type="genus" reg="Arctolamia">Arctolamia</tp:taxon-name-part>
            <tp:taxon-name-part taxon-name-part-type="species" reg="sinica">sinica</tp:taxon-name-part>
          </tp:taxon-name><tp:taxon-authority>Bi &amp; Chen, 2022</tp:taxon-authority><xref ref-type="fig" rid="F4">Figs 4a–j</xref><xref ref-type="fig" rid="F5">, 5f, i</xref><tp:nomenclature-citation-list><tp:nomenclature-citation><tp:taxon-name>
                <tp:taxon-name-part taxon-name-part-type="genus" reg="Arctolamia">Arctolamia</tp:taxon-name-part>
                <tp:taxon-name-part taxon-name-part-type="species" reg="sinica">sinica</tp:taxon-name-part>
              </tp:taxon-name><comment>Bi &amp; Chen, 2022: 199.</comment></tp:nomenclature-citation></tp:nomenclature-citation-list></tp:nomenclature><tp:treatment-sec sec-type="description" id="SECID0EDTAE"><title>Description.</title><p>Female: similar to male, body length 33.5 mm, humeral width 12.0 mm. Body black, mostly densely clothed with reddish-brown pubescence, each puncture bearing a black or reddish-brown erect hair; glabrous areas showing black integument; elytra provided with five black pubescent patches. Frons, gena and vertex with black hairs, mouthparts with hairs lighter in colour, nearly yellowish-brown. Antennae with scape clothed with reddish-brown pubescence only on lateral margin; antennomeres III–V clothed with reddish-brown pubescence on basal half, antennomeres VI–VIII on basal half and antennomere XI on extreme apex clothed with greyish-yellow pubescence; antennomeres III–IV clothed with black pubescence on apical half, antennomeres V–VIII clothed with pubescence fading to chestnut on apical half; antennomeres IX–X and most of antennomere XI clothed with chestnut pubescence; scape and pedicel clothed with a black long hair on each puncture, denser on inferior margin; antennomeres III–VI fringed with long hairs below, reddish-brown on base and black on apex, antennomeres III–IV tufted with black hairs around apex. Pronotum clothed with black erect hairs on anterior, lateral and posterior margin, more on anterior margin; disc barely clothed with hairs on calli. Scutellum clothed with reddish-brown pubescence, without hairs. Elytra densely clothed with reddish-brown and black hairs, glabrous only on basal granules; each puncture bearing a long erect black or reddish-brown hair, black hairs short and stiff, reddish-brown hairs long and soft, arranged intermixed with each other; elytra with five black pubescent patches: a basal one located around scutellum, subangular; a lateral one on basal quarter after each humerus, smallest, oblique, not reaching the lateral margin; a large oblique one on each side behind the middle, not reaching suture and lateral margin. Underside densely clothed with reddish-brown pubescence, slightly greyish-yellow on mesosternum and mesoepisternum; ventrites furnished with greyish-yellow and black erect hairs. Legs mostly clothed with reddish-brown pubescence, tibiae and tarsi furnished with sparse black bristles.</p><p>Head sparsely punctate; frons transverse, slightly convex, with a distinct median sulcus extending to occiput. Eyes coarsely faceted, lower eye lobe transverse, about as long as gena; vertex uneven, with irregular wrinkles. Antennae distinctly shorter than body; antennal insertions conspicuously elevated, broadly separated; scape stout, gradually thickened apically, longest; antennomere III slightly shorter than antennomere IV, antennomere IV about as long as antennomere V, antennomeres V–X gradually shortened in length, antennomere XI about as long as antennomere VII. Pronotum transverse, with a pointed lateral spine on middle of each side; disc convex, coarsely rugose, with developed calli. Scutellum semicircular. Elytra broad, lateral margins gradually expanding outward at basal quarter after humeri, then convergent backward from middle to apices, apices conjointly rounded; about basal fourth provided the sparse, glabrous granules, of which several large granules regularly arranged in a row near the scutellum. Abdomen with first ventrite distinct longer than second and third ventrite, distal ventrite with apical centre slightly depressed, apical margin nearly straight. Legs moderately long and thick, metafemur reaching the middle of fourth ventrite.</p></tp:treatment-sec><tp:treatment-sec sec-type="type material" id="SECID0EJTAE"><title>Non-type material examined.</title><p>Myanmar: 1 male: ‘UPPER BURMA: / Nam Tamai Valley / 28. viii. 1938. / R. Kaulback. / B. M. 1938–741. [p]; Alt. 6,000 ft. / Lat. N. 27°42′. / Long. E. 97°54′. [p]; <tp:taxon-name><tp:taxon-name-part taxon-name-part-type="genus" reg="Arctolamia">Arctolamia</tp:taxon-name-part></tp:taxon-name> / <tp:taxon-name><tp:taxon-name-part taxon-name-part-type="genus" reg="Arctolamia"/><tp:taxon-name-part taxon-name-part-type="species" reg="fruhstorferi">fruhstorferi</tp:taxon-name-part></tp:taxon-name> / Auriv [h] / DET. –E. F. GILMOUR [p]; NHMUK014596131’; 1 female: ‘UPPER BURMA: / Nam Tamai Valley / 28. viii. 1938. / R. Kaulback. / B. M. 1938–741. [p]; Alt. 6,000 ft. / Lat. N. 27°42′. / Long. E. 97°54′. [p]; NHMUK014596132’.</p></tp:treatment-sec><tp:treatment-sec sec-type="comments" id="SECID0E5TAE"><title>Comments.</title><p><xref ref-type="bibr" rid="B11">Gilmour (1950)</xref> misidentified the above pair of specimens as <italic><tp:taxon-name><tp:taxon-name-part taxon-name-part-type="genus" reg="Arctolamia">Arctolamia</tp:taxon-name-part><tp:taxon-name-part taxon-name-part-type="species" reg="fruhstorferi">fruhstorferi</tp:taxon-name-part></tp:taxon-name></italic> Aurivillius, 1902 (Fig. <xref ref-type="fig" rid="F4">4a–j</xref>) and, using this as a comparison, described another species, <italic><tp:taxon-name><tp:taxon-name-part taxon-name-part-type="genus" reg="Arctolamia">Arctolamia</tp:taxon-name-part><tp:taxon-name-part taxon-name-part-type="species" reg="margaretae">margaretae</tp:taxon-name-part></tp:taxon-name></italic> Gilmour, 1950 (Fig. <xref ref-type="fig" rid="F4">4k–o</xref>). In fact, <italic><tp:taxon-name><tp:taxon-name-part taxon-name-part-type="genus" reg="Arctolamia">A.</tp:taxon-name-part><tp:taxon-name-part taxon-name-part-type="species" reg="margaretae">margaretae</tp:taxon-name-part></tp:taxon-name></italic> is a junior synonym of <italic><tp:taxon-name><tp:taxon-name-part taxon-name-part-type="genus" reg="Arctolamia">A.</tp:taxon-name-part><tp:taxon-name-part taxon-name-part-type="species" reg="fruhstorferi">fruhstorferi</tp:taxon-name-part></tp:taxon-name></italic>, as shown by <xref ref-type="bibr" rid="B15">Pu (1981)</xref>, whereas the specimens misidentified by Gilmour as <italic><tp:taxon-name><tp:taxon-name-part taxon-name-part-type="genus" reg="Arctolamia">A.</tp:taxon-name-part><tp:taxon-name-part taxon-name-part-type="species" reg="fruhstorferi">fruhstorferi</tp:taxon-name-part></tp:taxon-name></italic> represent <italic><tp:taxon-name><tp:taxon-name-part taxon-name-part-type="genus" reg="Arctolamia">A.</tp:taxon-name-part><tp:taxon-name-part taxon-name-part-type="species" reg="sinica">sinica</tp:taxon-name-part></tp:taxon-name></italic> Bi &amp; Chen, 2022.</p><fig id="F4" position="float" orientation="portrait"><object-id xmlns:xlink="http://www.w3.org/1999/xlink" content-type="doi" xlink:type="simple">10.3897/zookeys.1205.127164.figure4</object-id><object-id xmlns:xlink="http://www.w3.org/1999/xlink" content-type="arpha" xlink:type="simple">19D11CA8-C2EE-558C-9B49-EB8C45DA3C9C</object-id><label>Figure 4.</label><caption><p>Habitus of <italic><tp:taxon-name><tp:taxon-name-part taxon-name-part-type="genus" reg="Arctolamia">Arctolamia</tp:taxon-name-part></tp:taxon-name></italic> spp. <bold>a–j</bold><italic><tp:taxon-name><tp:taxon-name-part taxon-name-part-type="genus" reg="Arctolamia">Arctolamia</tp:taxon-name-part><tp:taxon-name-part taxon-name-part-type="species" reg="sinica">sinica</tp:taxon-name-part></tp:taxon-name></italic> Bi &amp; Chen, 2022 <bold>k–o</bold> holotype of <italic><tp:taxon-name><tp:taxon-name-part taxon-name-part-type="genus" reg="Arctolamia">Arctolamia</tp:taxon-name-part><tp:taxon-name-part taxon-name-part-type="species" reg="margaretae">margaretae</tp:taxon-name-part></tp:taxon-name></italic> Gilmour, 1950 <bold>a–d</bold> male <bold>f–i, k–n</bold> female <bold>e, j, o</bold> labels.</p></caption><graphic xmlns:xlink="http://www.w3.org/1999/xlink" xlink:href="zookeys-1205-239_article-127164__-g004.jpg" position="float" orientation="portrait" xlink:type="simple" id="oo_1079745.jpg"><uri content-type="original_file" xlink:type="simple">https://binary.pensoft.net/fig/1079745</uri></graphic></fig><p><xref ref-type="bibr" rid="B4">Bi and Chen (2022)</xref> indicated that <italic><tp:taxon-name><tp:taxon-name-part taxon-name-part-type="genus" reg="Arctolamia">A.</tp:taxon-name-part><tp:taxon-name-part taxon-name-part-type="species" reg="sinica">sinica</tp:taxon-name-part></tp:taxon-name></italic> can be differentiated from <italic><tp:taxon-name><tp:taxon-name-part taxon-name-part-type="genus" reg="Arctolamia">A.</tp:taxon-name-part><tp:taxon-name-part taxon-name-part-type="species" reg="fruhstorferi">fruhstorferi</tp:taxon-name-part></tp:taxon-name></italic> by the absence of light-coloured pubescence on the dorsal surface of the scape and numerous large granules on the base of elytra. However, a male specimen of <italic><tp:taxon-name><tp:taxon-name-part taxon-name-part-type="genus" reg="Arctolamia">A.</tp:taxon-name-part><tp:taxon-name-part taxon-name-part-type="species" reg="sinica">sinica</tp:taxon-name-part></tp:taxon-name></italic> from Myanmar shows the scape distinctly clothed with reddish-brown pubescence on dorsal surface (Fig. <xref ref-type="fig" rid="F4">4a, b, d</xref>) and there is a female specimen in the <named-content xmlns:xlink="http://www.w3.org/1999/xlink" content-type="dwc:institutional_code" xlink:title="Natural History Museum, London" xlink:href="http://grbio.org/institution/natural-history-museum-london" xlink:type="simple">NHMUK</named-content> identified as <italic><tp:taxon-name><tp:taxon-name-part taxon-name-part-type="genus" reg="Arctolamia">A.</tp:taxon-name-part><tp:taxon-name-part taxon-name-part-type="species" reg="fasciata">fasciata</tp:taxon-name-part></tp:taxon-name></italic> Gestro, 1891 that is actually supposed to be <italic><tp:taxon-name><tp:taxon-name-part taxon-name-part-type="genus" reg="Arctolamia">A.</tp:taxon-name-part><tp:taxon-name-part taxon-name-part-type="species" reg="fruhstorferi">fruhstorferi</tp:taxon-name-part></tp:taxon-name></italic> (maybe it is a transitional form), which also has some large granules on the elytral base (Fig. <xref ref-type="fig" rid="F4">4a–e</xref>). This seems to imply that, given current knowledge, the main feature that distinguishes <italic><tp:taxon-name><tp:taxon-name-part taxon-name-part-type="genus" reg="Arctolamia">A.</tp:taxon-name-part><tp:taxon-name-part taxon-name-part-type="species" reg="sinica">sinica</tp:taxon-name-part></tp:taxon-name></italic> from <italic><tp:taxon-name><tp:taxon-name-part taxon-name-part-type="genus" reg="Arctolamia">A.</tp:taxon-name-part><tp:taxon-name-part taxon-name-part-type="species" reg="fruhstorferi">fruhstorferi</tp:taxon-name-part></tp:taxon-name></italic> is the reddish-brown pubescence on its body.</p><fig id="F5" position="float" orientation="portrait"><object-id xmlns:xlink="http://www.w3.org/1999/xlink" content-type="doi" xlink:type="simple">10.3897/zookeys.1205.127164.figure5</object-id><object-id xmlns:xlink="http://www.w3.org/1999/xlink" content-type="arpha" xlink:type="simple">53B4F0F5-E3B3-5840-B810-AE1BB5B99068</object-id><label>Figure 5.</label><caption><p>Habitus of <italic><tp:taxon-name><tp:taxon-name-part taxon-name-part-type="genus" reg="Arctolamia">Arctolamia</tp:taxon-name-part></tp:taxon-name></italic> spp. <bold>a–d</bold>, <bold>g, j</bold><italic><tp:taxon-name><tp:taxon-name-part taxon-name-part-type="genus" reg="Arctolamia">Arctolamia</tp:taxon-name-part><tp:taxon-name-part taxon-name-part-type="species" reg="fruhstorferi">fruhstorferi</tp:taxon-name-part></tp:taxon-name></italic> Aurivillius, 1902 <bold>f, i</bold><italic><tp:taxon-name><tp:taxon-name-part taxon-name-part-type="genus" reg="Arctolamia">Arctolamia</tp:taxon-name-part><tp:taxon-name-part taxon-name-part-type="species" reg="sinica">sinica</tp:taxon-name-part></tp:taxon-name></italic> Bi &amp; Chen, 2022 <bold>h, k</bold> holotype of <italic><tp:taxon-name><tp:taxon-name-part taxon-name-part-type="genus" reg="Arctolamia">Arctolamia</tp:taxon-name-part><tp:taxon-name-part taxon-name-part-type="species" reg="margaretae">margaretae</tp:taxon-name-part></tp:taxon-name></italic> Gilmour, 1950 <bold>e</bold> labels <bold>a–d</bold>, <bold>f–k</bold> female.</p></caption><graphic xmlns:xlink="http://www.w3.org/1999/xlink" xlink:href="zookeys-1205-239_article-127164__-g005.jpg" position="float" orientation="portrait" xlink:type="simple" id="oo_1079746.jpg"><uri content-type="original_file" xlink:type="simple">https://binary.pensoft.net/fig/1079746</uri></graphic></fig><p><italic><tp:taxon-name><tp:taxon-name-part taxon-name-part-type="genus" reg="Arctolamia">Arctolamia</tp:taxon-name-part><tp:taxon-name-part taxon-name-part-type="species" reg="sinica">sinica</tp:taxon-name-part></tp:taxon-name></italic>, is also recorded in Myanmar for the first time based on the pair of specimens mentioned above.</p><sec sec-type="﻿Additional discoveries" id="SECID0EZ4AE"><title>﻿Additional discoveries</title><p>Type specimens of <italic><tp:taxon-name><tp:taxon-name-part taxon-name-part-type="genus" reg="Lamia">Lamia</tp:taxon-name-part><tp:taxon-name-part taxon-name-part-type="species" reg="punctator">punctator</tp:taxon-name-part></tp:taxon-name></italic> Fabricius, 1776 [= <italic><tp:taxon-name><tp:taxon-name-part taxon-name-part-type="genus" reg="Anoplophora">Anoplophora</tp:taxon-name-part><tp:taxon-name-part taxon-name-part-type="species" reg="chinensis">chinensis</tp:taxon-name-part></tp:taxon-name></italic> (Forster, 1771)] (Fig. <xref ref-type="fig" rid="F6">6a–e</xref>) and <italic><tp:taxon-name><tp:taxon-name-part taxon-name-part-type="genus" reg="Cerambyx">Cerambyx</tp:taxon-name-part><tp:taxon-name-part taxon-name-part-type="species" reg="galloprovincialis">galloprovincialis</tp:taxon-name-part></tp:taxon-name></italic> Olivier, 1800 [= <italic><tp:taxon-name><tp:taxon-name-part taxon-name-part-type="genus" reg="Monochamus">Monochamus</tp:taxon-name-part><tp:taxon-name-part taxon-name-part-type="species" reg="galloprovincialis">galloprovincialis</tp:taxon-name-part></tp:taxon-name></italic> (Olivier, 1800)] (Fig. <xref ref-type="fig" rid="F6">6f–k</xref>) and the holotype of <italic><tp:taxon-name><tp:taxon-name-part taxon-name-part-type="genus" reg="Melanauster">Melanauster</tp:taxon-name-part><tp:taxon-name-part taxon-name-part-type="species" reg="granulipennis">granulipennis</tp:taxon-name-part></tp:taxon-name></italic> Breuning, 1938 [= <italic><tp:taxon-name><tp:taxon-name-part taxon-name-part-type="genus" reg="Monochamus">Monochamus</tp:taxon-name-part><tp:taxon-name-part taxon-name-part-type="species" reg="guerryi">guerryi</tp:taxon-name-part></tp:taxon-name></italic> Pic, 1903] (Fig. <xref ref-type="fig" rid="F6">6l–p</xref>) are confirmed to be preserved in the <named-content xmlns:xlink="http://www.w3.org/1999/xlink" content-type="dwc:institutional_code" xlink:title="Natural History Museum, London" xlink:href="http://grbio.org/institution/natural-history-museum-london" xlink:type="simple">NHMUK</named-content>; all were considered to be ‘lost’ and marked as ‘depositary not known’ (<xref ref-type="bibr" rid="B16">Tavakilian and Chevillotte 2023</xref>). <italic><tp:taxon-name><tp:taxon-name-part taxon-name-part-type="genus" reg="Lamia">Lamia</tp:taxon-name-part><tp:taxon-name-part taxon-name-part-type="species" reg="punctator">punctator</tp:taxon-name-part></tp:taxon-name></italic> Fabricius, 1776 and <italic><tp:taxon-name><tp:taxon-name-part taxon-name-part-type="genus" reg="Cerambyx">Cerambyx</tp:taxon-name-part><tp:taxon-name-part taxon-name-part-type="species" reg="galloprovincialis">galloprovincialis</tp:taxon-name-part></tp:taxon-name></italic> Olivier, 1800 are marked as having (missing) ‘holotypes’ by <xref ref-type="bibr" rid="B16">Tavakilian and Chevillotte (2023)</xref> and are labelled at the <named-content xmlns:xlink="http://www.w3.org/1999/xlink" content-type="dwc:institutional_code" xlink:title="Natural History Museum, London" xlink:href="http://grbio.org/institution/natural-history-museum-london" xlink:type="simple">NHMUK</named-content> with standard red framed ‘type’ discs, but there is no evidence of a holotype or of there being only one specimen in their original descriptions, so they are treated as syntypes. <italic><tp:taxon-name><tp:taxon-name-part taxon-name-part-type="genus" reg="Melanauster">Melanauster</tp:taxon-name-part><tp:taxon-name-part taxon-name-part-type="species" reg="granulipennis">granulipennis</tp:taxon-name-part></tp:taxon-name></italic> Breuning, 1938 is described from a single female, and this specimen is a holotype.</p><fig id="F6" position="float" orientation="portrait"><object-id xmlns:xlink="http://www.w3.org/1999/xlink" content-type="doi" xlink:type="simple">10.3897/zookeys.1205.127164.figure6</object-id><object-id xmlns:xlink="http://www.w3.org/1999/xlink" content-type="arpha" xlink:type="simple">EDF72F59-070D-5CCF-900A-CCAF965FF487</object-id><label>Figure 6.</label><caption><p><bold>a–d</bold> type specimen of <italic><tp:taxon-name><tp:taxon-name-part taxon-name-part-type="genus" reg="Lamia">Lamia</tp:taxon-name-part><tp:taxon-name-part taxon-name-part-type="species" reg="punctator">punctator</tp:taxon-name-part></tp:taxon-name></italic> Fabricius, 1776, female <bold>f–i</bold> type specimen of <italic><tp:taxon-name><tp:taxon-name-part taxon-name-part-type="genus" reg="Cerambyx">Cerambyx</tp:taxon-name-part><tp:taxon-name-part taxon-name-part-type="species" reg="galloprovincialis">galloprovincialis</tp:taxon-name-part></tp:taxon-name></italic> Olivier, 1800, female <bold>l–o</bold> holotype of <italic><tp:taxon-name><tp:taxon-name-part taxon-name-part-type="genus" reg="Melanauster">Melanauster</tp:taxon-name-part><tp:taxon-name-part taxon-name-part-type="species" reg="granulipennis">granulipennis</tp:taxon-name-part></tp:taxon-name></italic> Breuning, 1938, female <bold>e, j, k, p</bold> labels.</p></caption><graphic xmlns:xlink="http://www.w3.org/1999/xlink" xlink:href="zookeys-1205-239_article-127164__-g006.jpg" position="float" orientation="portrait" xlink:type="simple" id="oo_1079747.jpg"><uri content-type="original_file" xlink:type="simple">https://binary.pensoft.net/fig/1079747</uri></graphic></fig></sec></tp:treatment-sec><ref-list><ref id="B11"><mixed-citation xmlns:xlink="http://www.w3.org/1999/xlink" xlink:type="simple"><person-group><name name-style="western"><surname>Gilmour</surname><given-names>EF</given-names></name></person-group> (<year>1950</year>) New and rare <tp:taxon-name><tp:taxon-name-part taxon-name-part-type="subfamily">Lamiinae</tp:taxon-name-part></tp:taxon-name>. <tp:taxon-name><tp:taxon-name-part taxon-name-part-type="superfamily">Longicornia</tp:taxon-name-part></tp:taxon-name> I, Lechevalier P, Paris, 537–556.</mixed-citation></ref><ref id="B15"><mixed-citation xmlns:xlink="http://www.w3.org/1999/xlink" xlink:type="simple"><person-group><name name-style="western"><surname>Pu</surname><given-names>FJ</given-names></name></person-group> (<year>1981</year>) <article-title>Notes on Chinese Longicorn Beetles of the genus <italic><tp:taxon-name><tp:taxon-name-part taxon-name-part-type="genus">Arctolamia</tp:taxon-name-part></tp:taxon-name></italic> (<tp:taxon-name><tp:taxon-name-part taxon-name-part-type="order">Coleoptera</tp:taxon-name-part></tp:taxon-name>: <tp:taxon-name><tp:taxon-name-part taxon-name-part-type="family">Cerambycidae</tp:taxon-name-part></tp:taxon-name>).</article-title><source>Dong Wu Fen Lei Xue Bao</source><volume>6</volume>(<issue>4</issue>): <fpage>433</fpage>–<lpage>436</lpage>.</mixed-citation></ref><ref id="B4"><mixed-citation xmlns:xlink="http://www.w3.org/1999/xlink" xlink:type="simple"><person-group><name name-style="western"><surname>Bi</surname><given-names>WX</given-names></name><name name-style="western"><surname>Chen</surname><given-names>CC</given-names></name></person-group> (<year>2022</year>) <article-title>Description of one New Species of <italic><tp:taxon-name><tp:taxon-name-part taxon-name-part-type="genus">Arctolamia</tp:taxon-name-part></tp:taxon-name></italic> Gestro, 1888 from China (<tp:taxon-name><tp:taxon-name-part taxon-name-part-type="order">Coleoptera</tp:taxon-name-part></tp:taxon-name>: <tp:taxon-name><tp:taxon-name-part taxon-name-part-type="family">Cerambycidae</tp:taxon-name-part></tp:taxon-name>: <tp:taxon-name><tp:taxon-name-part taxon-name-part-type="subfamily">Lamiinae</tp:taxon-name-part></tp:taxon-name>).</article-title><source>Japanese Journal of Systematic Entomology</source><volume>28</volume>(<issue>2</issue>): <fpage>199</fpage>–<lpage>200</lpage>.</mixed-citation></ref><ref id="B16"><mixed-citation xmlns:xlink="http://www.w3.org/1999/xlink" xlink:type="simple"><person-group><name name-style="western"><surname>Tavakilian</surname><given-names>G</given-names></name><name name-style="western"><surname>Chevillotte</surname><given-names>H</given-names></name></person-group> (<year>2023</year>) Titan: base de données internationales sur les <tp:taxon-name><tp:taxon-name-part taxon-name-part-type="family">Cerambycidae</tp:taxon-name-part></tp:taxon-name> ou Longicornes. Version 3.0. <ext-link xlink:href="http://titan.gbif.fr/index.html" ext-link-type="uri" xlink:type="simple">http://titan.gbif.fr/index.html</ext-link></mixed-citation></ref></ref-list></tp:taxon-treatment>
